# Supplementary material for: The Perception of Aversiveness of Surgical Procedure Pictures Is Modulated by Personal/Occupational Relevance
Source: PLoS One. 2016 Aug 12;11(8):e0160582. doi: 10.1371/journal.pone.0160582 (PMC4982615; doi:10.1371/journal.pone.0160582)
Supplement: S1 File — Valence and Arousal ratings, Specific emotion and Trait of Empathy for both groups (Nursing and Social Work). (XLS) [file pone.0160582.s001.xls]

## Sheet: Valence and Arousal ratings
	VALENCE NURSING					AROUSAL NURSING
	SURGICAL	NEGATIVE	NEUTRAL	POSITIVE		SURGICAL	NEGATIVE	NEUTRAL	POSITIVE
subject_001.txt	4.56	1.96875	5	5.65625	subject_001.txt	4.2	3.90625	1.25	3.125
subject_002.txt	4.4	3.54839	4.375	6.4375	subject_002.txt	3.88	4.6129	3.3125	5.65625
subject_003.txt	5.56	2	5.5	6.3125	subject_003.txt	6.4	6.83871	3.875	5.90625
subject_004.txt	3.6	2.09375	5.0625	7.125	subject_004.txt	3.52	5	1.3125	6.3125
subject_005.txt	3.8	2.15625	4.3125	5.90625	subject_005.txt	5.92	4.8125	2.6875	5.46875
subject_007.txt	8.84	4.625	6.375	7.75	subject_007.txt	3.16	3.3125	1.25	2.375
subject_008.txt	4.52	1.8125	5	7.75	subject_008.txt	1.4	5.8125	1	5.125
subject_009.txt	4.6	2.125	5.75	7.5625	subject_009.txt	4.28	2	4.625	7.375
subject_010.txt	3.76	2.03125	4.875	6.90323	subject_010.txt	4	5.96875	1.375	5.5625
subject_011.txt	4.44	2.5	4.875	7.09375	subject_011.txt	7.68	7.40625	3.875	6.5625
subject_012.txt	4.76	3.3125	5.6875	6.1875	subject_012.txt	8.76	8.0625	5.375	6.6875
subject_013.txt	4.48	4.28125	3.5625	5.53125	subject_013.txt	3.32	5.1875	3.875	4.03125
subject_014.txt	2.88	3.28125	5.5625	7.40625	subject_014.txt	6.28	6.625	5.4375	6.875
subject_015.txt	6.12	3.375	5.5	6.73333	subject_015.txt	6.6	5.75	4.875	6.48387
subject_016.txt	5.48	2.6875	5.1875	7.0625	subject_016.txt	2.52	3.8125	1.5625	3.96875
subject_017.txt	4.68	2.5	4.75	7.0625	subject_017.txt	3.08	5.5625	2	4.78125
subject_018.txt	5.04	2.5625	5	6.6875	subject_018.txt	6.04	5.78125	5	7.375
subject_019.txt	4.6	2.5	5.3125	7.9375	subject_019.txt	5.48	6.625	5.1875	7.84375
subject_020.txt	4.28	2.375	4.9375	7.21875	subject_020.txt	5.6	6.75	4.9375	6.15625
subject_021.txt	4.72	2.125	5.25	6.71875	subject_021.txt	5.32	6.71875	4.1875	5.59375
subject_022.txt	4.04	1.25	5.125	7.1875	subject_022.txt	5.48	5.5	1.25	5.9375
subject_023.txt	6	1.96875	5.1875	7.59375	subject_023.txt	7.96	5.75	2.1875	6.5625
subject_025.txt	5.68	2.21875	5	6.84375	subject_025.txt	4.88	5.4375	4.625	5.8125
subject_026.txt	4.08	2.3125	5.1875	7.28125	subject_026.txt	4.8	5.125	4.125	5.8125
subject_027.txt	5	3.15625	5.0625	6.75	subject_027.txt	5	6.46875	4.875	6.0625
subject_028.txt	4.76	2.25	5.625	6.9375	subject_028.txt	4.76	2.75	5.625	6.625
subject_029.txt	5.56	2.0625	4.75	6.625	subject_029.txt	3.52	4.09375	2.6875	3.96875
subject_030.txt	5.48	2.46875	5	6.96774	subject_030.txt	6.16	2.90625	5.1875	7.09677
subject_031.txt	4.2	2.5625	5.25	6.1875	subject_031.txt	6.2	7.0625	4.75	5.9375
subject_032.txt	4.2	1.45161	5.1875	7.5	subject_032.txt	7.8	4.35484	5.3125	7.5625
subject_033.txt	2.76	1.6875	5.0625	6.375	subject_033.txt	6.36	7.53125	5.0625	4.5625
subject_034.txt	5	3.875	4.9375	5.84375	subject_034.txt	5.24	5.6875	5.0625	5.4375
subject_035.txt	4.68	2.1875	5	6.53125	subject_035.txt	4.2	7.0625	1.25	5.25806
subject_036.txt	2.64	2	4.75	7.875	subject_036.txt	4.84	4.875	1.25	5.375
subject_037.txt	6.08	2.75	4.875	7.0625	subject_037.txt	5.96	7	4.3125	5.90625
subject_039.txt	5.04	2.0625	5.3125	7.0625	subject_039.txt	5.36	4.4375	5.5625	7.22581
subject_040.txt	4.04	2.375	5.375	7.6875	subject_040.txt	4.4	6.3125	1.75	6.4375
subject_041.txt	4.36	2.75	5.0625	6.5	subject_041.txt	5.64	6.90625	4.9375	4.40625
subject_042.txt	4.68	2.6875	5	6.5625	subject_042.txt	4.76	4.8125	1.75	5.875
subject_043.txt	4.08333	1.625	5.26667	6.6875	subject_043.txt	2.45833	7.6875	1.06667	2
subject_044.txt	3.375	3.90625	5	6.125	subject_044.txt	5.24	4.625	5	6.28125
subject_046.txt	4.92	2.59375	4.9375	6.125	subject_046.txt	2.08	3.125	1.5	4.65625
subject_047.txt	3.64	2.3125	5.0625	6.84375	subject_047.txt	7.12	7.75	5	5.84375
subject_048.txt	2.44	1.25	5	7.19355	subject_048.txt	1.64	3.6875	1.9375	5.58065
subject_049.txt	4.5	2.65625	5.1875	6.40625	subject_049.txt	5.375	5.25	4.875	5.21875
subject_050.txt	4.6	3.15625	5.3125	7.16129	subject_050.txt	3.32	4.9375	1.5	2.96774
subject_051.txt	4.8	1.40625	4.9375	7.96875	subject_051.txt	5.88	3.75	5	7.59375
subject_052.txt	3.36	2.125	4.9375	6.625	subject_052.txt	3.24	4.375	1.0625	3.0625
subject_053.txt	4.92	2.4375	5.125	6.34375	subject_053.txt	1.28	3.25	1.1875	2.28125
subject_054.txt	4.92	2.3125	5.5	7.29032	subject_054.txt	2.92	6.15625	1.75	5.19355
subject_055.txt	3.88	1.93548	5.3125	6.875	subject_055.txt	5.48	6.45161	1.875	5.75
subject_056.txt	5	3.59375	5.0625	5.71875	subject_056.txt	4.44	5.84375	1.4375	4.34375
	VALENCE SOCIAL WORK					AROUSAL SOCIAL WORK
	SURGICAL	NEGATIVE	NEUTRAL	POSITIVE		SURGICAL	NEGATIVE	NEUTRAL	POSITIVE
subject_100.txt	3.64	2.53571	4.91667	6.96667	subject_100.txt	6.08	6.7931	4.91667	6.46667
subject_101.txt	2.52	2.25	6.375	7.75	subject_101.txt	6.04	7.0625	3.125	6.4375
subject_102.txt	4.76	2.40625	5.75	7.09375	subject_102.txt	4.92	6.75	2.9375	6.90625
subject_103.txt	3.48	4.22581	3.4	3.96774	subject_103.txt	5.96	5.70968	5.53333	6.35484
subject_104.txt	4.6	2.5	5.375	8.1875	subject_104.txt	3.96	4.25	3.625	8.15625
subject_105.txt	3.56	2.53125	4.64286	5.87097	subject_105.txt	4.84	4.77419	4.28571	4.87097
subject_106.txt	2.71429	2.76471	4.83333	5.95238	subject_106.txt	5.57143	6	5.08333	4.33333
subject_107.txt	3.88889	2	4.71429	5.66667	subject_107.txt	5.66667	7.5	4.14286	6.5
subject_108.txt	4.19048	3.85714	5.26667	6.66667	subject_108.txt	2.47619	3.13793	1.26667	1.4
subject_110.txt	4.44	3.32258	4.53333	6.12903	subject_110.txt	5	4.35484	4.66667	5.16129
subject_111.txt	3.76	4.34375	4.8	6.06452	subject_111.txt	3.4	3.34375	2.73333	3.48387
subject_112.txt	2.12	2.46667	3	6.10345	subject_112.txt	4.4	6.46667	3.69231	8.27586
subject_113.txt	3.2	3.15625	5	6.15625	subject_113.txt	2	2.0625	1.0625	3.625
subject_114.txt	2.32	2.5625	5	6.40625	subject_114.txt	4.88	5.875	2.375	4.28125
subject_115.txt	3.88	1.875	5.25	6.40625	subject_115.txt	4.44	7.625	2.25	5.40625
subject_116.txt	1.32	1.71875	5.4375	7.45161	subject_116.txt	8.24	7.03125	3.0625	3.40625
subject_117.txt	2.24	2.59375	5.25	7.21875	subject_117.txt	6.52	6.4375	1.75	5.6875
subject_118.txt	3.875	2.125	4.4375	6.32258	subject_118.txt	3.91667	1.90625	3.8125	6.35484
subject_119.txt	3	2.16129	5	6.4375	subject_119.txt	4.68	6.09677	3.9375	2.65625
subject_120.txt	1.66667	1.6875	5.5	7.9375	subject_120.txt	5.88	7.8125	3.8125	5.5625
subject_121.txt	2.76	2.51724	5.75	7.12903	subject_121.txt	5.48	6.65517	4.875	5.45161
subject_122.txt	3.08	2.75	5.4	6.41935	subject_122.txt	3	3.2069	2.85714	3.16667
subject_123.txt	4.44	1.875	5.625	7.4375	subject_123.txt	3.4	6.1875	1.625	3.1875
subject_124.txt	4.52	1.6875	5.625	8.0625	subject_124.txt	5	6.4375	4.625	7.3125
subject_126.txt	4.2	2.125	5	6.125	subject_126.txt	4.92	6.0625	5	5.0625
subject_127.txt	3.36	2.375	5.375	7.4375	subject_127.txt	3.72	4.4375	3.6875	6.5
subject_128.txt	2.76	1.46875	6.125	7.625	subject_128.txt	4.96	6.9375	3.3125	6.21875
subject_129.txt	3.41667	2.5625	4.25	6.28125	subject_129.txt	3.16667	5.4375	4	2.78125
subject_130.txt	3.91304	1.6875	5.8	7.59375	subject_130.txt	5.78261	5	5.06667	7.25
subject_131.txt	1.64	2.0625	6.125	8	subject_131.txt	5.88	6.1875	4.125	4.75
subject_132.txt	4.36	2.29032	5	7.67742	subject_132.txt	5.44	7.12903	4.8125	5.51613
subject_133.txt	2.64	2.96774	5.86667	7.70968	subject_133.txt	5.72	6.74194	2.93333	8.22581
subject_134.txt	2.04	1.65625	5.0625	5.96875	subject_134.txt	5.36	7.15625	4.5625	6.65625
subject_135.txt	4.84	2.25	4.875	6.375	subject_135.txt	6.76	7.125	2.25	4.75
subject_136.txt	4.6	3.53125	5.25	6.40625	subject_136.txt	5.04	5.78125	5	6.125
subject_137.txt	4.44	1.65625	4.5	7.96875	subject_137.txt	4.64	7.40625	4.3125	6.3125
subject_138.txt	4.125	2	5.0625	5.77419	subject_138.txt	5.25	6.83871	4.4375	5.45161
subject_139.txt	2.6	2.125	4.625	7.25	subject_139.txt	5	7.375	1.25	5.25
subject_140.txt	2.69565	1.48387	5.5	6.90625	subject_140.txt	7.70833	8.4375	5	6.9375
subject_141.txt	3.16	1.8125	4.8125	8.25	subject_141.txt	4.48	8	4.25	4.6875
subject_142.txt	2.68	1.875	5	6.5	subject_142.txt	3	3.09375	1	1.65625
subject_143.txt	1.25	1.375	4.5	6.8125	subject_143.txt	5	5.375	2.125	6.1875
subject_144.txt	4.6	3.5625	5.125	6.6875	subject_144.txt	2.33333	3.5625	1	3.4375
subject_145.txt	4.04	1.75	5.625	7	subject_145.txt	3.32	5.5	1.25	2.5
subject_146.txt	4.84	1.6875	5.625	6.4375	subject_146.txt	1.32	6.9375	2	4.8125
subject_147.txt	3.96	3.4375	5.8125	7.40625	subject_147.txt	5.12	5.625	3.5	4.875
subject_148.txt	1.68	1.4375	5.125	7.65625	subject_148.txt	6.68	7	1.0625	4.53125
subject_149.txt	1.36	1.4375	5.125	7.125	subject_149.txt	4.96	5.09375	1.0625	4.9375

## Sheet: Specific Emotion
Specific emotion chosen among the 7 possible words written
	Nursing			Social Work
subject_001.txt	disgust		subject_100.txt	disgust
subject_002.txt	neutral		subject_101.txt	disgust
subject_003.txt	suprise		subject_102.txt	disgust
subject_004.txt	neutral		subject_103.txt	sadness
subject_005.txt	neutral		subject_104.txt	neutral
subject_007.txt	suprise		subject_105.txt	disgust
subject_008.txt	neutral		subject_106.txt	disgust
subject_009.txt	neutral		subject_107.txt	fear
subject_010.txt	neutral		subject_108.txt	neutral
subject_011.txt	neutral		subject_110.txt	disgust
subject_012.txt	suprise		subject_111.txt	disgust
subject_013.txt	neutral		subject_112.txt	fear
subject_014.txt	sadness		subject_113.txt	disgust
subject_015.txt	suprise		subject_114.txt	disgust
subject_016.txt	neutral		subject_115.txt	neutral
subject_017.txt	neutral		subject_116.txt	disgust
subject_018.txt	neutral		subject_117.txt	disgust
subject_019.txt	neutral		subject_118.txt	neutral
subject_020.txt	suprise		subject_119.txt	disgust
subject_021.txt	neutral		subject_120.txt	sadness
subject_022.txt	neutral		subject_121.txt	disgust
subject_023.txt	suprise		subject_122.txt	sadness
subject_025.txt	neutral		subject_123.txt	neutral
subject_026.txt	disgust		subject_124.txt	neutral
subject_027.txt	neutral		subject_126.txt	neutral
subject_028.txt	neutral		subject_127.txt	fear
subject_029.txt	neutral		subject_128.txt	disgust
subject_030.txt	suprise		subject_129.txt	fear
subject_031.txt	disgust		subject_130.txt	neutral
subject_032.txt	sadness		subject_131.txt	disgust
subject_033.txt	disgust		subject_132.txt	neutral
subject_034.txt	neutral		subject_133.txt	disgust
subject_035.txt	neutral		subject_134.txt	disgust
subject_036.txt	disgust		subject_135.txt	disgust
subject_037.txt	hapiness		subject_136.txt	neutral
subject_039.txt	neutral		subject_137.txt	neutral
subject_040.txt	disgust		subject_138.txt	neutral
subject_041.txt	neutral		subject_139.txt	disgust
subject_042.txt	neutral		subject_140.txt	disgust
subject_043.txt	neutral		subject_141.txt	disgust
subject_044.txt	neutral		subject_142.txt	disgust
subject_046.txt	neutral		subject_143.txt	disgust
subject_047.txt	neutral		subject_144.txt	neutral
subject_048.txt	disgust		subject_145.txt	neutral
subject_049.txt	fear		subject_146.txt	neutral
subject_050.txt	neutral		subject_147.txt	disgust
subject_051.txt	neutral		subject_148.txt	disgust
subject_052.txt	neutral		subject_149.txt	disgust
subject_053.txt	neutral
subject_054.txt	neutral
subject_055.txt	neutral
subject_056.txt	neutral

## Sheet: Trait Empathy
NURSING						SOCIAL WORK
SUBJECT	PT	FE	EC	PD		SUBJECT	PT	FE	EC	PD
subject_001.txt	12	24	26	21		subject_100.txt	21	16	27	2
subject_002.txt	23	19	18	14		subject_101.txt	25	26	22	25
subject_003.txt	20	25	25	15		subject_102.txt	21	14	23	5
subject_004.txt	18	22	22	18		subject_103.txt	15	9	25	18
subject_005.txt	16	25	27	14		subject_104.txt	22	18	22	14
subject_007.txt	19	13	18	11		subject_105.txt	15	17	22	4
subject_008.txt	15	11	15	13		subject_108.txt	16	12	16	15
subject_009.txt	24	22	28	10		subject_110.txt	21	23	27	28
subject_010.txt	14	14	25	15		subject_111.txt	22	15	19	9
subject_011.txt	17	28	27	11		subject_112.txt	19	20	18	23
subject_012.txt	17	21	24	18		subject_113.txt	12	19	15	18
subject_013.txt	20	27	27	13		subject_114.txt	20	19	28	26
subject_014.txt	11	25	27	17		subject_115.txt	18	9	18	26
subject_015.txt	16	21	13	9		subject_116.txt	19	20	21	24
subject_016.txt	17	21	20	15		subject_117.txt	13	18	16	19
subject_017.txt	12	6	18	23		subject_118.txt	20	14	23	19
subject_018.txt	12	19	25	15		subject_119.txt	17	7	22	20
subject_019.txt	8	25	24	18		subject_120.txt	3	14	22	13
subject_020.txt	15	10	17	16		subject_121.txt	20	25	26	12
subject_021.txt	18	21	23	16		subject_122.txt	11	9	14	11
subject_022.txt	17	22	19	16		subject_123.txt	19	15	24	20
subject_023.txt	21	24	25	13		subject_124.txt	16	25	24	19
subject_025.txt	9	13	17	6		subject_126.txt	2	13	27	24
subject_026.txt	18	20	27	12		subject_127.txt	21	23	23	22
subject_027.txt	19	4	18	6		subject_128.txt	12	28	28	20
subject_028.txt	20	21	25	13		subject_129.txt	22	11	22	13
subject_029.txt	4	5	17	8		subject_130.txt	20	25	28	28
subject_030.txt	20	18	19	15		subject_131.txt	18	18	19	18
subject_031.txt	12	24	26	25		subject_132.txt	18	11	17	13
subject_032.txt	10	21	20	12		subject_133.txt	14	13	24	26
subject_033.txt	24	9	18	24		subject_134.txt	16	19	16	13
subject_034.txt	21	15	9	13		subject_135.txt	22	20	27	16
subject_035.txt	19	26	28	17		subject_136.txt	14	23	23	14
subject_036.txt	14	18	24	17		subject_137.txt	21	20	26	13
subject_037.txt	20	22	23	7		subject_138.txt	11	17	26	18
subject_039.txt	24	20	24	16		subject_139.txt	22	16	21	18
subject_040.txt	19	21	17	16		subject_140.txt	13	6	18	18
subject_041.txt	19	16	25	18		subject_142.txt	17	13	19	13
subject_042.txt	17	13	22	10		subject_143.txt	16	15	20	14
subject_043.txt	17	22	17	17		subject_144.txt	11	11	15	8
subject_044.txt	9	4	12	14		subject_145.txt	18	15	17	12
subject_046.txt	22	23	20	17		subject_146.txt	9	15	19	12
subject_047.txt	21	22	14	10		subject_147.txt	15	22	26	21
subject_048.txt	18	14	25	12		subject_148.txt	21	23	22	26
subject_049.txt	14	15	18	18		subject_149.txt	25	20	24	19
subject_050.txt	18	20	23	18
subject_051.txt	17	17	23	19		3 participants were excluded due to not having completed the IRI scale
subject_052.txt	10	26	27	13
subject_053.txt	24	11	20	7
subject_054.txt	16	16	22	16
subject_055.txt	16	25	27	20
subject_056.txt	19	8	17	11
